# Supplementary material for: Investigation of Bioactive Compounds Extracted from Verbena officinalis and Their Biological Effects in the Extraction by Four Butanol/Ethanol Solvent Combinations
Source: Pharmaceuticals (Basel). 2025 Jul 7;18(7):1012. doi: 10.3390/ph18071012 (PMC12300994; doi:10.3390/ph18071012)
Supplement: Supplementary file 1 [file pharmaceuticals-18-01012-s001.zip]

Archive with 2 entries (2 files):
- Figure S1.tif
- pharmaceuticals-3695838-supplementary_revised.xlsx
