# Supplementary material for: Investigation of Bioactive Compounds Extracted from Verbena officinalis and Their Biological Effects in the Extraction by Four Butanol/Ethanol Solvent Combinations
Source: Pharmaceuticals (Basel). 2025 Jul 7;18(7):1012. doi: 10.3390/ph18071012 (PMC12300994; doi:10.3390/ph18071012)
Supplement: Supplementary file 1 [file pharmaceuticals-18-01012-s001.zip › pharmaceuticals-3695838-supplementary_revised.xlsx]

## Sheet: Sheet1
No	Compound name	tR, min	Molecular formula, [M–H]–	Calculated mass, m/z	Exact mass, m/z	Δ ppm	MS2 Fragments, (% Base Peak)	B1	BЕ7.5	BЕ5	BЕ2.5
Benzoic acid derivatives
1	Gallic acid	0.648578	C7H5O5–	169.014	169.014	-0.112124	125.02480(8), 169.01764(100)	1.75899e+07	1.03246e+07	7.72274e+06	7.89149e+06
2	Vannilic acid hexoside	0.672822	C14H17O9–	329.088	329.088	-0.374171	108.0217(14), 123.04523(29), 152.01135(18), 167.03497(100), 329.08878(15)	510122	789168	NF	2.04523e+07
3	Dihydroxybenzoic acid hexoside	0.822357	C13H15O9–	315.072	315.072	-0.258931	108.02192(4), 109.02962(13), 152.01181(11), 153.01968(36), 153.05571(100), 315.07187(14)	NF	4.10917e+06	NF	1.99784e+07
4	Dihydroxybenzoic acid pentoside	1.89901	C12H13O8–	285.062	285.062	-0.213752	108.02173(57), 109.02958(10), 152.01155(100), 153.01945(64), 285.06232(40)	NF	NF	NF	5.3568e+07
5	Hydroxybenzoic acid isomer 1	2.28937	C7H5O3–	137.024	137.024	-0.580598	93.03462(2), 137.02449(100	2.51675e+08	8.47719e+07	1.07493e+08	2.93043e+07
6	Benzoic acid	4.71942	C7H5O2–	121.03	121.03	-0.564262	121.02962(100)	1.20874e+08	6.91668e+07	1.267e+08	6.8435e+07
7	Dihydroxybenzoic acid pentosyl-pentoside	4.95718	C17H21O12–	417.104	417.104	0.631704	108.02164(9), 109.02963(16), 152.01157(100), 153.01947(4), 241.07185(14), 285.06171(4)	1.6109e+07	2.72544e+07	3.14572e+07	1.4961e+08
8	Vanniloylmalic acid	5.60685	C12H11O8–	283.046	283.046	0.03688	115.00375(11), 123.04518(25), 152.01146(4), 167.03499(100)	3.54818e+06	1.97939e+06	2.70747e+06	1.68968e+07
9	Syringoylmalic acid	5.73342	C13H13O9–	313.057	313.057	-0.271174	71.01387(22), 115.00374(13), 138.03229(3), 153.05580(44), 182.02217(6), 197.04564(100)	1.00275e+07	7.14285e+06	1.03334e+07	4.85419e+07
10	Ellagic acid	6.06992	C14H5O8–	300.999	300.999	-0.180186	300.99899(100)	8.65396e+06	NF	NF	524188
11	Benzoylmalic acid	6.30793	C11H9O6–	237.04	237.04	0.182955	71.01385(22), 115.0037(10), 121.02954(100), 149.06108(8)	2.70924e+06	3.73285e+06	5.75983e+06	1.22454e+07
12	Hydroxybenzoic acid isomer 2	6.46167	C7H5O3–	137.024	137.025	-0.758065	93.03461(100), 137.02452(67)	6.18632e+07	5.31869e+07	4.43035e+07	1.89078e+08
Cinnamic acid derivatives
13	Chlorogenic acid	5.03876	C16H17O9–	353.088	353.087	1.99858	191.05617(100)	NF	3.71469e+06	NF	NF
14	Caffeic acid	5.1251	C9H7O4–	179.035	179.035	0.230115	107.05049(3), 109.06586(6), 135.04517(98), 179.03494(100)	3.32814e+08	2.61481e+08	5.5935e+08	3.70216e+08
15	p-Coumaric acid hexoside	5.53813	C15H17O8–	325.093	325.093	0.00282238	119.05022(22), 145.02951(100), 161.06111(13), 163.04008(37), 187.03995(29), 205.05142(9)	9.53635e+06	1.07689e+07	2.6519e+06	1.22341e+07
16	Ferulic acid hexoside	5.68163	C16H19O9–	355.103	355.103	1.72783	134.03717(20), 149.06123(21), 175.04013(71), 193.05058(100), 235.06139(64), 295.08136(18)	1.02653e+07	1.3468e+07	1.08075e+07	NF
17	p-Coumaric acid	5.78874	C9H7O3–	163.04	163.04	-0.0647307	119.05029(100), 163.04018(12)	5.96096e+06	6.94909e+06	1.0713e+07	6.75428e+07
18	Ferulic acid	6.20638	C10H9O4–	193.051	193.051	0.526661	134.03732(100), 149.0607(14), 178.02711(36), 193.05069(13)	6.00787e+06	9.84871e+06	7.8346e+06	2.71306e+07
19	Feruloylmalic acid	6.24181	C14H13O8–	309.062	309.062	0.109764	115.00382(11), 133.01414(4), 134.03741(45), 149.06094(16), 178.02763(6), 193.05069(100)	2.11333e+06	3.92918e+06	1.37165e+06	7.05924e+06
20	Dicaffeoylquinic acid	6.36963	C25H23O12–	515.12	515.119	0.403805	135.04514(8), 161.02461(4), 173.04553(11), 179.03496(53), 191.05608(100), 353.08713(7)	3.57593e+06	7.44786e+06	1.09647e+07	NF
21	Rosmarinic acid	6.57033	C18H15O8–	359.077	359.077	1.28927	135.04510(6), 161.02441(100), 179.03500(20), 197.04555(35)	NF	6.8822e+06	1.11357e+07	2.71481e+06
22	Ethyl caffeate	7.27309	C11H11O4–	207.066	207.066	-0.183699	134.03734(19), 135.04518(16), 161.02443(16), 179.03500(29), 207.06621(100)	NF	427347	4.48286e+07	478105
Iridoid glycosides
23	Verbraside	5.02222	C16H23O10–	375.13	375.129	1.56231	89.02440(100), 101.02440(39), 113.02444(26), 119.03503(36), 151.07651(8), 195.06624(28)	3.29454e+07	3.36031e+07	4.15903e+07	1.48457e+08
24	Forsythide	5.23672	C16H21O11–	389.109	389.109	0.980393	59.01381(100), 69.03458(76), 89.02440(55), 121.06585(52), 165.05534(27), 183.06606(7)	8.73069e+06	1.31028e+07	6.46947e+06	1.72282e+07
25	Ipolamiide	5.30807	C17H25O11–	405.14	405.14	0.227939	121.06593(9), 149.06087(28), 181.08705(100)	5.6626e+07	4.08538e+07	3.39726e+07	7.93273e+07
26	Hastatoside*	5.4322	C18H25O13–	449.13	449.129	1.28076	101.02448(43), 139.04007(59), 209.04521(19), 223.06105(30), 241.07195(100)	4.44645e+09	3.27215e+09	3.11182e+09	4.98287e+09
27	Verbenalin*	5.59242	C18H25O12–	433.135	433.135	0.998531	59.01370(10), 89.02451(16), 101.02445(100), 119.03505(5), 193.05032(12), 225.07707(25)	1.10183e+08	3.50151e+07	1.07071e+09	7.21244e+09
28	Brasoside*	5.61728	C17H23O11–	403.125	403.124	1.03207	101.02419(12), 113.02480(12), 119.03480(13), 125.02451(100), 195.06592(4)	4.31817e+08	7.71656e+08	6.40725e+08	2.06322e+08
29	Forsythide dimethyl ester	5.85527	C18H25O11–	417.14	417.141	-0.724413	153.05598(24), 181.01437(28), 193.12318(29), 197.04570(100), 237.11345(47), 402.11722(30)	7.25527e+06	6.37111e+06	6.34318e+06	NF
30	Deoxyloganic acid	6.05187	C16H23O9–	359.135	359.134	1.54367	59.01386(23), 89.02445(25), 109.06591(22), 135.08165(57), 153.09218(100), 197.08205(71)	8.31552e+07	8.62626e+07	7.38001e+07	1.1073e+08
Phenylethanoids
31	β-Hydroxyacteoside	5.77081	C29H35O16–	639.193	639.193	0.425793	113.02452(14), 135.04538(5), 151.04031(18), 161.02455(100), 179.03506(47)	1.07736e+08	1.34447e+08	2.07871e+08	1.02679e+08
32	Hellicoside	5.82062	C29H35O17–	655.188	655.188	0.00338031	113.02446(13), 135.04521(20), 161.02451(33), 179.03497(100)	3.71531e+07	4.0972e+07	2.44153e+07	6.32074e+06
33	Forsythoside B	6.0413	C34H43O19–	755.24	755.241	-0.756615	135.04514(10), 161.02448(100), 179.03525(8), 461.16647(20), 593.20929(14), 623.19696(8)	NF	2.02843e+06	9.4298e+06	NF
34	Acetyl-verbascoside	6.09607	C30H37O16–	653.209	653.209	0.251158	134.03755(8), 151.04019(51), 161.02487(35), 175.04013(100), 179.03491(13), 193.05069(90)	1.26879e+07	1.9174e+07	3.9073e+07	1.6927e+07
35	Verbascoside (Asteoside)	6.15738	C29H35O15–	623.198	623.198	0.4244	113.02444(10), 135.04523(8), 161.02444(100), 461.16632(14)	1.08257e+09	3.88174e+09	5.33818e+09	6.78779e+07
36	Dehydroacteoside	6.28287	C29H33O15–	621.182	621.183	-0.275208	113.02448(12), 135.04524(8), 151.04016(18), 161.02448(100), 179.03503(61)	3.02515e+07	1.82578e+07	1.04433e+08	1.61081e+07
37	Eukovoside	6.61677	C31H37O16–	665.209	665.209	-0.330648	113.02451(12), 134.03731(25), 149.06081(7), 161.02440(16), 175.04005(27), 193.05060(100)	5.98829e+07	1.73547e+08	NF	NF
38	Martynoside	6.82178	C31H39O15–	651.229	651.23	-0.193429	113.02446(15), 160.0166o(16), 175.04002(100), 193.05064(15)	3.62985e+08	7.61334e+08	7.78877e+08	1.1965e+08
Flavonoid C-glycosides
39	Apigenin 6,8-di-C-hexoside	5.57428	C27H29O15–	593.151	593.151	-0.206764	353.06604(100), 383.07687(66), 413.08545(9), 473.10886(47), 503.11929(15), 593.15131(28)	1.23078e+07	2.11758e+07	1.78106e+07	4.21486e+07
40	Apigenin 6-C-hexoside-8-C-pentoside	5.76428	C26H27O14–	563.141	563.141	0.155227	353.06567(100), 383.07666(72), 413.08813(10), 443.09793(49), 473.10764(38), 563.13898(44)	4.64679e+06	4.30793e+06	NF	1.02153e+07
41	Chrysin 6,8-di-C-hexoside	5.94365	C27H29O14–	577.156	577.156	0.184839	337.07181(100), 367.08163(60), 457.11377(53), 487.12488(21), 577.15619(34)	7.704e+06	2.1496e+07	1.36603e+07	9.77196e+06
Flavonoid O-glycosides
42	Luteolin 7-O-(2"-hexuronyl)-hexuronide	5.75987	C27H25O18–	637.105	637.105	-0.329319	113.02454(31), 193.03523(20), 285.04053(100), 351.0563(24)	3.51255e+06	9.43503e+06	2.05756e+07	2.71695e+08
43	Quercetin 3-O-hexoside	5.89087	C21H19O12–	463.088	463.088	-0.265994	300.02756(50), 301.03525(100), 463.08823(15)	3.25367e+07	4.45164e+07	1.56323e+07	964016
44	Quercetin 3-O-hexuronide	5.89693	C21H17O13–	477.067	477.067	0.538265	113.02455(3), 151.00354(2), 178.99864(2), 301.03534(100)	1.3737e+07	2.30777e+07	1.03951e+07	1.20771e+07
45	Quercetin 3-O-(6"-rhamnosyl)-hexoside	6.03052	C27H29O16–	609.146	609.147	-0.826495	151.00400(3), 300.02753(100), 301.03506(44), 609.14575(15)	3.59838e+06	9.09012e+06	3.04431e+06	NF
46	Luteolin 7-O-hexoside	6.17835	C21H19O11–	447.093	447.093	1.12397	284.03268(27), 285.04053(100), 447.09311(24)	6.89339e+07	6.02965e+07	1.10165e+07	2.04423e+06
47	Luteolin 7-O-hexuronide	6.1914	C21H17O12–	461.073	461.072	0.691061	113.02444(4), 285.04044(100)	4.22179e+08	4.61947e+08	1.67843e+08	9.74187e+08
48	Apigenin 7-O-hexoside	6.44867	C21H19O10–	431.098	431.098	0.537641	101.02439(15), 113.02452(10), 115.00379(15), 268.03772(97), 269.04556(66), 431.09845(100)	8.69613e+06	1.06207e+07	899244	NF
49	Isorhamnetin 3-hexuronide	6.45698	C22H19O13–	491.083	491.083	-0.0243239	113.02453(7), 151.00371(19), 175.04068(4), 287.05615(8), 300.02762(100), 315.05106(48)	NF	1.51442e+06	866074	1.50462e+06
50	Eriodictyol 7-O-hexoside	6.45612	C21H21O11–	449.109	449.109	0.949778	101.02429(5), 125.02398(5), 135.04518(18), 151.00368(100), 287.05539(60)	NF	2.33361e+06	4.94226e+06	NF
51	Apigenin 7-O-hexuronide	6.49957	C21H17O11–	445.078	445.077	0.842627	113.02442(15), 269.04547(100)	7.79034e+07	9.6404e+07	3.78525e+07	6.88981e+08
52	Myricetin 3-O-(acetyl)-rhamnoside	6.53649	C23H21O13–	505.099	505.099	0.0278972	271.02524(3), 316.02234(100), 317.02975(13)	1.33146e+06	3.27628e+06	484976	1.48624e+06
53	Hispidulin 7-O-hexuronide	6.56043	C22H19O12–	475.088	475.088	0.0695058	113.02449(23), 284.03278(31), 299.05618(100)	1.06359e+07	9.51649e+06	5.31829e+06	4.32431e+07
54	Quercetin 3-O-(coumaroyl)-hexoside	6.58042	C30H25O14–	609.125	609.125	-0.0631046	300.02740(8), 301.03534(100)	2.38346e+06	2.9966e+06	922708	NF
55	Quercetin 3-O-(acetyl)-rhamnoside	6.93158	C23H21O12–	489.104	489.104	-0.385956	300.02753(100), 301.03522(37)	5.38987e+06	1.29346e+07	1.0851e+07	173933
Flavonoid aglycones
56	Apigenin	6.4934	C15H9O5–	269.046	269.046	-0.999889	269.04581(100)	NF	3.80903e+06	NF	2.60177e+07
57	Eriodictyol	7.00945	C15H11O6–	287.056	287.056	-0.646869	107.01386(8), 125.02434(3), 135.04523(75), 151.00374(100)	421037	2.99314e+06	2.93801e+07	904782
58	Luteolin	7.07624	C15H9O6–	285.04	285.041	-0.397691	151.00388(2), 285.04034(100)	1.73269e+08	2.32808e+08	8.48874e+08	1.13034e+09
59	Quercetin	7.0858	C15H9O7–	301.035	301.036	-0.511868	121.02956(13), 151.00372(100), 178.99895(53), 257.04300(5), 273.04111(8), 301.03558(78)	NF	NF	1.97549e+06	1.73024e+06
60	Isorhamnetin	7.10121	C16H11O7–	315.051	315.051	-0.422386	300.02750(100), 301.03033(3), 315.05099(10)	1.61341e+07	3.60436e+07	1.57047e+07	5.62551e+06
61	Naringenin	7.11995	C15H11O5–	271.061	271.061	-0.467172	271.06116(100)	NF	4.39379e+06	4.10255e+06	3.09013e+07
62	Syringetin	7.27684	C17H13O8–	345.062	345.062	0.0928141	287.01993(6), 315.01480(74), 330.03827(100)	NF	5.49767e+06	3.77666e+06	508220
63	Hispidulin	7.53923	C16H11O6–	299.056	299.056	-0.280374	284.03247(100), 299.05591(30)	5.11216e+07	8.15188e+07	1.18656e+08	4.80281e+07
64	Tricin	7.59957	C17H13O7–	329.067	329.067	-0.552439	299.01984(76), 314.04333(100), 329.06665(30)	8.94326e+07	7.51117e+07	6.38939e+07	1.74658e+07
65	Formononetin	7.92468	C16H11O4–	267.066	267.066	-0.50919	252.04268(100), 267.06601(78)	NF	NF	5.144e+06	NF
66	Pinocembrin	7.98005	C15H11O4–	255.066	255.066	0.278604	209.05914(10), 211.07646(14), 237.05540(28), 255.06593(100)	4.22492e+06	7.22212e+06	3.66735e+06	2.366e+06
67	Cirsimaritin	8.04998	C17H13O6–	313.072	313.072	-0.0935717	269.04584(8), 283.02478(100), 298.04828(92), 313.07208(31)	2.93388e+07	3.26915e+07	3.14991e+07	2.26754e+06
68	Chrysin	8.42027	C15H9O4–	253.051	253.051	0.176501	253.05064(100)	4.14151e+06	1.94574e+07	6.53187e+06	NF
69	Genkwanin	8.44693	C16H11O5–	283.061	283.061	-0.105301	268.03766(100), 283.06134(97)	1.22591e+07	1.68919e+07	2.89686e+07	1.36777e+07
Xanthones
70	Trihydroxy-methoxyxanthone	7.56317	C14H9O6–	273.04	273.041	-0.324477	258.01697(100), 273.04099(15)	1.92929e+06	8.98365e+07	3.27567e+07	3.20086e+06
71	Dihydroxy-trimethoxyxanthone	8.02407	C16H13O7–	317.067	317.067	0.0326448	287.01978(61), 302.04321(100)	NF	570702	5.34944e+06	830961
72	Dihydroxy-methoxyxanthone	8.41687	C14H9O5–	257.046	257.046	-0.127462	242.02214(86), 257.04550(100)	2.22826e+06	3.67214e+07	2.2916e+07	NF
73	Dihydroxy-dimethoxyxanthone	8.51433	C15H11O6–	287.056	287.056	-0.13252	257.00912(10), 272.03250(100), 287.05630(8)	9.47784e+06	8.68363e+07	6.96109e+07	3.46906e+06
74	Trihydroxy-dimethoxyxanthone	8.6407	C15H11O7–	303.051	303.051	-0.134943	273.00418(100), 288.02762(91), 303.05161(26)	810169	1.24052e+07	4.32615e+06	9.54739e+06
75	Trihydroxy-trimethoxyxanthone	8.99097	C16H13O8–	333.062	333.062	-0.178124	303.01465(89), 318.03812(100)	7.44316e+06	8.37148e+06	5.66948e+06	668038
	*HCOOH adduct; NF – not found.
